# Supplementary material for: Click emission in Dall’s porpoise Phocoenoides dalli, focusing on physical properties of tissues
Source: PLoS One. 2018 Sep 14;13(9):e0202426. doi: 10.1371/journal.pone.0202426 (PMC6138359; doi:10.1371/journal.pone.0202426)
Supplement: S2 File — Each CT image data i)—viii) indicates the surface of slice used for Young’s modulus measurement. Additional information for setting of CT scanner was added in the text file, named “S2 Supporting information.txt”. (ZIP) [file pone.0202426.s002.zip]

Archive with 9 entries (9 files):
- S2 Supporting data set/S2 Supporting data_i).DCM
- S2 Supporting data set/S2 Supporting data_ii).DCM
- S2 Supporting data set/S2 Supporting data_iii).DCM
- S2 Supporting data set/S2 Supporting data_iv).DCM
- S2 Supporting data set/S2 Supporting data_v).DCM
- S2 Supporting data set/S2 Supporting data_vi).DCM
- S2 Supporting data set/S2 Supporting data_vii).DCM
- S2 Supporting data set/S2 Supporting data_viii).DCM
- S2 Supporting data set/S2 Supporting infomation.txt
