# Supplementary material for: Click emission in Dall’s porpoise Phocoenoides dalli, focusing on physical properties of tissues
Source: PLoS One. 2018 Sep 14;13(9):e0202426. doi: 10.1371/journal.pone.0202426 (PMC6138359; doi:10.1371/journal.pone.0202426)
Supplement: S2 File — Each CT image data i)—viii) indicates the surface of slice used for Young’s modulus measurement. Additional information for setting of CT scanner was added in the text file, named “S2 Supporting information.txt”. (ZIP) [file pone.0202426.s002.zip › S2 Supporting data set/S2 Supporting infomation.txt]

WL/WW was set as below;
L140:W586
