# Supplementary material for: Click emission in Dall’s porpoise Phocoenoides dalli, focusing on physical properties of tissues
Source: PLoS One. 2018 Sep 14;13(9):e0202426. doi: 10.1371/journal.pone.0202426 (PMC6138359; doi:10.1371/journal.pone.0202426)
Supplement: S3 File — All calculations and graphs were shown in sheet 1. (XLSX) [file pone.0202426.s003.xlsx]

## Sheet: Sheet1
tissue	distance	young	HU	density	velocity	impedance		tissue	distance	young	HU	density	velocity	impedance		tissue	distance	young	HU	density	velocity	impedance		tissue	distance	young	HU	density	velocity	impedance
emelon.1	31.79	6247.87	-53	0.947	2568.57	2432.43		bfiber.1	7.11	1981.34	89	1.089	1348.86	1468.9		dmuscle.1	25.07	128.416	75	1.075	345.625	371.546		nsac.1	138.87	160.001	19	1.019	396.255	403.784
emelon.2	31.79	1150.73	-68	0.932	1111.17	1035.61		mean	7.11	1981.34	89	1.089	1348.86	1468.9		mean	25.07	128.416	75	1.075	345.625	371.546		mean	138.87	160.001	19	1.019	396.255	403.784
emelon.3	31.79	1858.32	-56	0.944	1403.05	1324.48
emelon.4	31.79	1116.93	-61	0.939	1090.64	1024.11		cfiber.1	16.02	8303.04	18	1.018	2855.91	2907.32		emuscle.1	31.79	103.066	75	1.075	309.638	332.861		osac.1	153.67	207.627	107	1.107	433.08	479.42
mean	31.79	2593.46	-59.5	0.9405	1543.36	1454.16		cfiber.2	16.02	796.938	26	1.026	881.33	904.245		emuscle.2	31.79	170.468	75	1.075	398.215	428.081		mean	153.67	207.627	107	1.107	433.08	479.42
								mean	16.02	4549.99	22	1.022	1868.62	1905.78		mean	31.79	136.767	75	1.075	353.927	380.471
fmelon.1	42.07	2328.93	-77	0.923	1588.46	1466.15
fmelon.2	42.07	2560.67	-73	0.927	1662.02	1540.69		dfiber.1	25.07	2271.19	-30	0.97	1530.17	1484.27		fmuscle.1	42.07	189.691	66	1.066	421.838	449.679
fmelon.3	42.07	289.411	-88	0.912	563.327	513.754		dfiber.2	25.07	8261.22	-46	0.954	2942.71	2807.35		fmuscle.2	42.07	82.0431	81	1.081	275.492	297.806
fmelon.4	42.07	346.081	-94	0.906	618.052	559.955		dfiber.3	25.07	4478.1	-32	0.968	2150.84	2082.02		mean	42.07	135.867	73.5	1.0735	348.665	373.743
fmelon.5	42.07	243.11	-89	0.911	516.585	470.609		mean	25.07	5003.5	-36	0.964	2207.91	2124.54
fmelon.6	42.07	1958.65	-93	0.907	1469.52	1332.85										gmuscle.1	50.39	107.531	47	1.047	320.474	335.536
mean	42.07	1287.81	-85.6667	0.914333	1069.66	980.669		ffiber.1	42.07	9448.57	-2	0.998	3076.93	3070.78		gmuscle.2	50.39	291.955	33	1.033	531.628	549.171
								mean	42.07	9448.57	-2	0.998	3076.93	3070.78		gmuscle.3	50.39	24.0829	71	1.071	149.955	160.601
gmelon.1	50.39	213.922	-99	0.901	487.265	439.026										mean	50.39	141.189	50.3333	1.05033	334.019	348.436
gmelon.2	50.39	539.701	-79	0.921	765.503	705.028		gfiber.2	50.39	114.531	-23	0.977	342.384	334.509
gmelon.3	50.39	60.794	-95	0.905	259.183	234.56		gfiber.3	50.39	457.152	22	1.022	668.813	683.527		hmuscle.1	59.47	522.659	49	1.049	705.865	740.452
mean	50.39	271.473	-91	0.909	503.984	459.538		mean	50.39	285.841	-0.5	0.9995	505.599	509.018		hmuscle.2	59.47	93.1744	85	1.085	293.044	317.953
																hmuscle.3	59.47	785.764	58	1.058	861.793	911.777
hmelon.1	59.47	172.564	-95	0.905	436.668	395.184		hfiber.1	59.47	2173.71	14	1.014	1464.14	1484.63		hmuscle.4	59.47	223.36	72	1.072	456.463	489.328
hmelon.2	59.47	640.189	-84	0.916	836	765.776		hfiber.2	59.47	9552.92	46	1.046	3022.05	3161.07		hmuscle.5	59.47	146.836	-100	0.9	403.919	363.527
hmelon.3	59.47	105.872	-96	0.904	342.22	309.367		mean	59.47	5863.31	30	1.03	2243.09	2322.85		mean	59.47	354.359	32.8	1.0328	544.217	564.608
hmelon.4	59.47	87.5101	-97	0.903	311.304	281.108
hmelon.5	59.47	127.39	-100	0.9	376.224	338.601		jfiber.1	86.44	5472.09	-1	0.999	2340.42	2338.08		imuscle.1	69.67	128.079	54	1.054	348.594	367.418
hmelon.6	59.47	98.2443	-85	0.915	327.675	299.823		jfiber.2	86.44	7647.31	87	1.087	2652.4	2883.16		imuscle.2	69.67	54.0081	67	1.067	224.982	240.055
mean	59.47	205.295	-92.8333	0.907167	438.349	398.31		jfiber.3	86.44	10182.4	95	1.095	3049.42	3339.12		imuscle.3	69.67	57.0956	68	1.068	231.215	246.937
								jfiber.4	86.44	9449.48	104	1.104	2925.63	3229.9		imuscle.4	69.67	143.011	77	1.077	364.398	392.457
imelon.1	69.67	201.214	-74	0.926	466.148	431.653		jfiber.5	86.44	8145.14	99	1.099	2722.39	2991.91		imuscle.5	69.67	48.7742	75	1.075	213.006	228.981
imelon.2	69.67	105.071	-95	0.905	340.735	308.365		jfiber.6	86.44	11786.2	113	1.113	3254.17	3621.89		mean	69.67	86.1936	68.2	1.0682	276.439	295.17
imelon.3	69.67	137.962	-101	0.899	391.741	352.176		jfiber.7	86.44	2910.79	103	1.103	1624.49	1791.82
imelon.4	69.67	42.2097	-87	0.913	215.016	196.309		mean	86.44	7941.92	85.7143	1.08571	2652.7	2885.12		jmuscle.1	86.44	100.202	71	1.071	305.875	327.592
imelon.5	69.67	59.9963	-91	0.909	256.91	233.531										jmuscle.2	86.44	102.201	79	1.079	307.763	332.077
imelon.6	69.67	493.75	-86	0.914	734.988	671.779		kfiber.1	101.42	11591.5	135	1.135	3195.74	3627.17		jmuscle.3	86.44	214.74	95	1.095	442.842	484.912
mean	69.67	173.367	-89	0.911	400.923	365.635		kfiber.2	101.42	2371.51	116	1.116	1457.74	1626.84		jmuscle.4	86.44	117.189	52	1.052	333.76	351.116
								kfiber.3	101.42	8596.83	88	1.088	2810.96	3058.33		jmuscle.5	86.44	216.987	67	1.067	450.957	481.171
jmelon.1	86.44	465.253	-81	0.919	711.52	653.886		kfiber.4	101.42	2193.28	110	1.11	1405.68	1560.3		jmuscle.6	86.44	91.3766	64	1.064	293.053	311.809
jmelon.2	86.44	101.624	-89	0.911	333.995	304.269		kfiber.5	101.42	1924.97	117	1.117	1312.76	1466.35		mean	86.44	140.449	71.3333	1.07133	355.709	381.446
jmelon.3	86.44	170.176	-92	0.908	432.919	393.09		kfiber.6	101.42	5458.3	73	1.073	2255.43	2420.07
jmelon.4	86.44	102.672	-83	0.917	334.613	306.84		mean	101.42	5356.06	106.5	1.1065	2073.05	2293.18		kmuscle.1	101.42	495.465	55	1.055	685.299	722.991
jmelon.5	86.44	205.061	-73	0.927	470.329	435.995										kmuscle.2	101.42	139.462	43	1.043	365.667	381.391
jmelon.6	86.44	162.537	-92	0.908	423.091	384.166		lfiber.1	116.62	2732.5	124	1.124	1559.18	1752.52		kmuscle.4	101.42	141.949	68	1.068	364.57	389.361
mean	86.44	201.221	-85	0.915	451.078	413.041		lfiber.2	116.62	7987.85	97	1.097	2698.43	2960.18		kmuscle.5	101.42	262.637	48	1.048	500.608	524.637
								lfiber.3	116.62	1247.66	142	1.142	1045.24	1193.66		kmuscle.6	101.42	92.4079	73	1.073	293.464	314.887
kmelon.1	101.42	174.916	-95	0.905	439.633	397.868		lfiber.4	116.62	2690.74	99	1.099	1564.72	1719.63		mean	101.42	226.384	57.4	1.0574	441.922	466.653
kmelon.2	101.42	200.041	-90	0.91	468.855	426.658		mean	116.62	3664.69	115.5	1.1155	1716.89	1906.5
kmelon.3	101.42	115.387	-94	0.906	356.873	323.327										lmuscle.1	101.42	184.046	33	1.033	422.098	436.027
kmelon.4	101.42	214.203	-72	0.928	480.439	445.848		mfiber.1	128.5	970.755	101	1.101	938.99	1033.83		lmuscle.2	101.42	470.242	44	1.044	671.136	700.666
kmelon.5	101.42	350.51	-85	0.915	618.927	566.319		mfiber.2	128.5	458.97	100	1.1	645.946	710.54		mean	101.42	327.144	38.5	1.0385	546.617	568.347
kmelon.6	101.42	361.885	-77	0.923	626.159	577.945		mean	128.5	714.863	100.5	1.1005	792.468	872.184
mean	101.42	236.157	-85.5	0.9145	498.481	456.327										mmuscle.1	128.5	213.804	28	1.028	456.049	468.819
																mmuscle.2	128.5	121.696	37	1.037	342.57	355.245
lmelon.1	116.62	133.675	-97	0.903	384.752	347.431										mean	128.5	167.75	32.5	1.0325	399.31	412.032
lmelon.2	116.62	192.54	-83	0.917	458.222	420.189
lmelon.3	116.62	240.075	-105	0.895	517.92	463.538										omuscle.1	153.67	350.093	31	1.031	582.724	600.788
lmelon.4	116.62	422.202	-83	0.917	678.54	622.221										mean	153.67	350.093	31	1.031	582.724	600.788
lmelon.5	116.62	395.185	-67	0.933	650.818	607.213
mean	116.62	276.736	-87	0.913	538.05	492.119
mmelon.1	128.5	311.457	-76	0.924	580.581	536.457
mmelon.2	128.5	216.018	-86	0.914	486.152	444.343
mean	128.5	263.737	-81	0.919	533.366	490.4
nmelon.1	138.87	140.575	-110	0.89	397.429	353.712
mean	138.87	140.575	-110	0.89	397.429	353.712
omelon.1	153.67	226.187	-43	0.957	486.159	465.254
mean	153.67	226.187	-43	0.957	486.159	465.254
melon	distance	young	HU	density	velocity	impedance		fiver	distance	young	HU	density	velocity	impedance		muscle	distance	young	HU	density	velocity	impedance		sac	distance	young	HU	density	velocity	impedance
mean	31.79	2593.46	-59.5	0.9405	1543.36	1454.16		mean	7.11	1981.34	89	1.089	1348.86	1468.9		mean	25.07	128.416	75	1.075	345.625	371.546		mean	138.87	160.001	19	1.019	396.255	403.784
mean	42.07	1287.81	-85.6667	0.914333	1069.66	980.669		mean	16.02	4549.99	22	1.022	1868.62	1905.78		mean	31.79	136.767	75	1.075	353.927	380.471		mean	153.67	207.627	107	1.107	433.08	479.42
mean	59.47	205.295	-92.8333	0.907167	438.349	398.31		mean	25.07	5003.5	-36	0.964	2207.91	2124.54		mean	42.07	135.867	73.5	1.0735	348.665	373.743
mean	69.67	173.367	-89	0.911	400.923	365.635		mean	42.07	4549.99	-2	0.998	3076.93	3070.78		mean	50.39	141.189	50.3333	1.05033	334.019	348.436
mean	86.44	201.221	-85	0.915	451.078	413.041		mean	59.47	5863.31	30	1.03	2243.09	2322.85		mean	59.47	354.359	32.8	1.0328	544.217	564.608
mean	101.42	236.157	-85.5	0.9145	498.481	456.327		mean	86.44	7941.92	85.7143	1.08571	2652.7	2885.12		mean	69.67	86.1936	68.2	1.0682	276.439	295.17
mean	116.62	276.736	-87	0.913	538.05	492.119		mean	101.42	5356.06	106.5	1.1065	2073.05	2293.18		mean	86.44	140.449	71.3333	1.07133	355.709	381.446
mean	128.5	263.737	-81	0.919	533.366	490.4		mean	116.62	3664.69	115.5	1.1155	1716.89	1906.5		mean	101.42	226.384	57.4	1.0574	441.922	466.653
mean	138.87	140.575	-110	0.89	397.429	353.712		mean	128.5	714.863	100.5	1.1005	792.468	872.184		mean	116.62	327.144	38.5	1.0385	546.617	568.347
mean	153.67	226.187	-43	0.957	486.159	465.254										mean	128.5	167.75	32.5	1.0325	399.31	412.032
																mean	153.67	350.093	31	1.031	582.724	600.788
